# Supplementary material for: Nature relatedness as a potential factor to promote physical activity and reduce sedentary behavior in Ecuadorian children
Source: PLoS One. 2021 May 20;16(5):e0251972. doi: 10.1371/journal.pone.0251972 (PMC8136842; doi:10.1371/journal.pone.0251972)
Supplement: S1 Dataset — (XLS) [file pone.0251972.s001.xls]

## Sheet: Sheet1
ID	SEX	AGE	TYPE OF SCHOOL	PHYSICAL ACTIVITY	TOTAL SEDENTARY TIME	SCREENTIME	NON-SCREEN-RELATED-SEDENTARY LEISURE	WELLBEING	NATURE RELATEDNESS	BMI-FOR-AGE-Z-SCORE
501	FEMALE	12	PUBLIC	2.52398	360	330	30	4.4	3	-0.73
276	FEMALE	12	PUBLIC	2.42456	210	180	30	4	2	1.51
940	FEMALE	11	PUBLIC	2.5193	270	210	60	3.6	2	0.19
451	MALE	10	PUBLIC	2.44678	75	75	0	4.6	7	0.67
1078	FEMALE	12	PUBLIC	1.77427	720	720	0	2.2	2	1.7
193	MALE	13	PUBLIC	2.26433	210	180	30	3.2	2	-0.3
492	FEMALE	12	PUBLIC	2.64912	120	90	30	4	7	-2.06
179	MALE	9	PUBLIC	2.72982	120	90	30	4.4	7	1.3
630	MALE	10	PUBLIC	2.98713	135	120	15	3.8	2	0.62
641	FEMALE	12	PUBLIC	1.84561	225	210	15	2.8	1	0.83
181	FEMALE	9	PUBLIC	3.0538	165	135	30	4.6	3	0.26
1081	FEMALE	13	PUBLIC	2.92632	180	180	0	2.8	2	-0.49
793	FEMALE	10	PUBLIC	3.08187	195	180	15	3.8	4	-0.49
609	FEMALE	10	PUBLIC	2.95906	270	255	15	4.2	7	0.16
403	MALE	8	PUBLIC	3.32222	360	330	30	3.6	7	-0.15
464	MALE	9	PUBLIC	2.24678	270	270	0	3.2	3	4.09
578	FEMALE	10	PUBLIC	2.75322	105	90	15	3.4	7	0.04
389	FEMALE	11	PUBLIC	2.19064	270	270	0	3.6	4	1
941	FEMALE	10	PUBLIC	3.64327	255	75	180	4.6	7	0.78
402	FEMALE	8	PUBLIC	2.6538	225	210	15	4.2	4	0.04
431	MALE	10	PUBLIC	2.56959	105	75	30	3.6	1	0.57
410	MALE	9	PUBLIC	3.24561	225	195	30	3.2	4	0.39
949	FEMALE	11	PUBLIC	2.08655	210	90	120	3.6	3	1.45
1064	FEMALE	11	PUBLIC	2.94854	195	165	30	4.6	4	1.3
248	MALE	11	PUBLIC	3.0538	180	120	60	3.2	3	0.28
772	FEMALE	9	PUBLIC	2.45965	195	75	120	3.2	7	0.15
188	FEMALE	10	PUBLIC	2.67485	135	105	30	4	6	1.27
507	MALE	10	PUBLIC	2.39532	615	615	0	4.4	6	-2.29
417	MALE	10	PUBLIC	2.95205	135	135	0	4	5	-0.22
961	MALE	9	PUBLIC	3.29708	210	180	30	4	3	-0.28
222	FEMALE	9	PUBLIC	2.72515	360	120	240	3.6	7	1.64
960	FEMALE	11	PUBLIC	2.78947	240	240	0	4.6	4	-0.14
268	MALE	12	PUBLIC	2.04678	420	360	60	4.8	7	1.44
477	FEMALE	11	PUBLIC	4.00117	45	30	15	4.2	5	1.76
201	FEMALE	9	PUBLIC	2.27018	210	180	30	3.2	3	-0.68
660	MALE	9	PUBLIC	2.95673	435	195	240	1.2	5	0.81
942	MALE	12	PUBLIC	2.62105	630	600	30	2.8	5	0.28
423	MALE	10	PUBLIC	2.63626	15	15	0	1.6	2	1.21
637	MALE	12	PUBLIC	2.51462	240	210	30	2	3	-1.83
480	FEMALE	11	PUBLIC	2.19064	165	150	15	4	3	-1.92
950	FEMALE	10	PUBLIC	3.43626	45	30	15	3.8	5	2.57
212	FEMALE	12	PUBLIC	2.01871	540	540	0	5	7	0.17
605	MALE	10	PUBLIC	3.05848	240	210	30	5	7	0.26
785	MALE	11	PUBLIC	3.66111	420	360	60	4.6	7	0.62
642	MALE	12	PUBLIC	2.63509	150	135	15	4.8	3	-0.5
633	FEMALE	11	PUBLIC	3.03509	240	180	60	3.8	3	0.99
365	FEMALE	10	PUBLIC	3.07953	300	300	0	4.6	4	2.21
341	FEMALE	9	PUBLIC	2.07368	300	270	30	5	3	0.42
1052	FEMALE	10	PUBLIC	3.18713	165	150	15	4.6	6	0.27
1044	MALE	10	PUBLIC	2.47602	165	150	15	4	7	-0.89
968	MALE	10	PUBLIC	3.09357	195	75	120	4.4	4	1.61
357	FEMALE	10	PUBLIC	1.56257	210	195	15	3.2	1	1.07
656	FEMALE	11	PUBLIC	1.69474	240	240	0	2.6	3	0.8
415	FEMALE	11	PUBLIC	3.13216	135	120	15	4.6	6	-0.55
1043	FEMALE	10	PUBLIC	2.28538	255	255	0	3.6	4	1.76
1053	FEMALE	10	PUBLIC	3.37778	75	60	15	3	7	1.86
163	MALE	8	PUBLIC	2.53333	150	150	0	3.4	7	1.21
267	MALE	12	PUBLIC	2.61988	390	360	30	3.4	3	-0.03
568	MALE	12	PUBLIC	3.38246	60	60	0	4.2	2	0.33
250	FEMALE	11	PUBLIC	3.43158	330	270	60	4.4	4	2.11
645	FEMALE	11	PUBLIC	2.61871	315	300	15	3.2	3	0.2
623	MALE	10	PUBLIC	2.79181	165	150	15	4	4	0.41
468	MALE	10	PUBLIC	3.42573	195	135	60	4.2	6	0.13
252	MALE	11	PUBLIC	3.05556	420	300	120	2.8	5	0.69
414	FEMALE	11	PUBLIC	3.48889	90	90	0	1.8	6	0.72
556	FEMALE	9	PUBLIC	1.76725	90	90	0	4.8	5	0.87
251	MALE	12	PUBLIC	2.51228	225	210	15	4	4	-0.34
602	FEMALE	9	PUBLIC	2.26433	150	90	60	4.2	7	1
461	FEMALE	9	PUBLIC	2.54854	420	360	60	5	4	2.99
408	MALE	9	PUBLIC	2.31228	120	105	15	4.6	7	-0.89
951	MALE	9	PUBLIC	3.13918	210	210	0	3.4	7	-0.9
778	MALE	9	PUBLIC	2.93684	60	60	0	1.4	5	-0.46
509	MALE	9	PUBLIC	2.84795	210	210	0	3	2	2.81
412	FEMALE	10	PUBLIC	2.26784	210	180	30	4.6	4	1.25
797	MALE	10	PUBLIC	2.97661	60	60	0	5	5	1.64
618	MALE	11	PUBLIC	2.95	135	75	60	1.8	4	0.17
249	FEMALE	11	PUBLIC	3.69123	30	30	0	4.6	4	-0.9
967	MALE	11	PUBLIC	2.34737	60	45	15	2.8	5	-0.93
346	FEMALE	9	PUBLIC	2.19298	90	75	15	4.8	7	-0.61
601	MALE	9	PUBLIC	2.57778	450	435	15	2	1	-0.02
242	MALE	10	PUBLIC	2.35322	225	195	30	4.8	2	1.41
407	MALE	8	PUBLIC	1.84561	210	210	0	2	3	-0.23
473	MALE	10	PUBLIC	2.6538	135	75	60	3.2	7	1.1
549	MALE	10	PUBLIC	2.56959	135	135	0	5	5	1.73
1042	FEMALE	10	PUBLIC	2.28187	180	150	30	2.8	7	0.96
488	FEMALE	11	PUBLIC	2.61988	540	540	0	4.6	1	0.68
372	MALE	10	PUBLIC	2.65848	90	60	30	4.4	3	2.2
482	FEMALE	11	PUBLIC	3.04444	300	240	60	4.2	3	0.9
175	MALE	10	PUBLIC	2.57544	450	450	0	3.8	6	1.45
426	FEMALE	9	PUBLIC	2.63333	435	315	120	4	6	1.66
440	FEMALE	12	PUBLIC	2.38596	255	240	15	4.6	5	0.6
652	MALE	12	PUBLIC	2.70994	210	180	30	4.2	3	2.1
478	MALE	11	PUBLIC	2.88655	150	135	15	2.8	5	-0.37
192	FEMALE	13	PUBLIC	2.87135	735	720	15	3.6	5	0.49
469	MALE	10	PUBLIC	2.4924	90	75	15	3.6	5	2.05
1082	MALE	12	PUBLIC	3.42105	375	375	0	4.4	7	0.45
790	FEMALE	8	PUBLIC	3.38596	450	450	0	4.8	4	1.14
776	FEMALE	9	PUBLIC	2.86901	420	390	30	4.2	3	1.73
382	FEMALE	13	PUBLIC	2.56374	330	330	0	4.4	6	-0.39
936	MALE	10	PUBLIC	1.69591	120	120	0	4.6	3	-1.74
1071	MALE	11	PUBLIC	2.97661	450	420	30	4.8	5	1.06
639	MALE	13	PUBLIC	2.04561	150	120	30	3.2	4	-0.66
1069	FEMALE	11	PUBLIC	2.35439	90	75	15	4.8	7	0.88
1066	FEMALE	11	PUBLIC	1.96257	480	450	30	3.2	3	-0.39
569	MALE	12	PUBLIC	1.74035	75	75	0	1.8	2	-0.86
1062	FEMALE	11	PUBLIC	1.77427	435	420	15	4.4	2	0.88
554	FEMALE	9	PUBLIC	2.93216	30	30	0	2.8	4	-0.04
789	MALE	10	PUBLIC	2.07485	120	120	0	3.2	4	-2.01
770	FEMALE	9	PUBLIC	4.05029	195	195	0	4.6	6	-0.64
1050	MALE	9	PUBLIC	2.86199	150	120	30	4	4	2.57
807	FEMALE	11	PUBLIC	3.15205	630	600	30	3.6	3	1.06
229	MALE	9	PUBLIC	2.93333	210	180	30	4.2	7	2.28
269	MALE	12	PUBLIC	2.59298	270	270	0	4.8	6	-1.2
235	MALE	9	PUBLIC	2.78246	135	120	15	4.2	3	-0.44
266	FEMALE	12	PUBLIC	3.28655	105	90	15	4.2	5	1.1
939	FEMALE	11	PUBLIC	3.49123	270	210	60	3.8	7	0.17
474	FEMALE	10	PUBLIC	1.89006	135	75	60	3	4	-1.92
352	FEMALE	10	PUBLIC	3.56725	285	270	15	3.2	3	-1.8
411	FEMALE	9	PUBLIC	1.86901	225	210	15	2.8	7	1.33
629	MALE	13	PUBLIC	3.20819	105	75	30	4.2	4	-0.6
260	FEMALE	12	PUBLIC	2.47953	135	120	15	3.4	3	-0.17
247	FEMALE	11	PUBLIC	2.84094	120	105	15	4.4	4	-1.1
186	MALE	10	PUBLIC	2.32982	105	105	0	4	2	0.85
220	MALE	9	PUBLIC	3.41053	180	150	30	4.8	2	0.27
1035	MALE	9	PUBLIC	3.18947	225	210	15	3.8	3	1.54
354	MALE	11	PUBLIC	2.83041	300	240	60	3.6	6	-1.34
418	FEMALE	11	PUBLIC	2.66111	195	135	60	4.8	7	-1.13
777	MALE	9	PUBLIC	2.08538	375	375	0	2.8	3	0.32
475	FEMALE	10	PUBLIC	2.76842	180	180	0	2.8	5	1.94
802	FEMALE	11	PUBLIC	3.48187	300	240	60	4.8	7	0.06
1059	MALE	11	PUBLIC	3.14035	600	540	60	4.4	5	2.63
806	FEMALE	12	PUBLIC	2.95205	150	150	0	5	7	-1.07
366	FEMALE	10	PUBLIC	2.40702	135	135	0	2.6	3	0.26
246	MALE	9	PUBLIC	2.44327	255	240	15	4.6	4	-0.22
373	FEMALE	11	PUBLIC	2.49825	270	270	0	3	3	-1.87
1036	MALE	9	PUBLIC	2.86082	210	210	0	1.8	7	-0.23
616	FEMALE	10	PUBLIC	1.78713	135	105	30	4.6	7	0.68
400	MALE	9	PUBLIC	2.76257	450	420	30	3.2	7	1.62
374	FEMALE	10	PUBLIC	2.90175	60	30	30	5	5	-0.17
930	FEMALE	9	PUBLIC	3.12982	30	15	15	4	7	-0.59
947	FEMALE	12	PUBLIC	2.63041	840	780	60	3.6	7	0.39
782	FEMALE	10	PUBLIC	2.57193	375	315	60	4.2	7	-1.47
657	FEMALE	11	PUBLIC	2.63626	390	360	30	4	4	0.38
353	FEMALE	10	PUBLIC	2.16959	360	240	120	5	6	-0.74
178	MALE	10	PUBLIC	2.06316	375	360	15	3.6	7	-1.94
195	FEMALE	11	PUBLIC	1.76257	105	90	15	3.2	4	0.52
1038	FEMALE	8	PUBLIC	2.78129	330	210	120	2.2	4	0.12
798	MALE	11	PUBLIC	2.73684	450	450	0	4.8	2	1.82
499	FEMALE	12	PUBLIC	2.75556	390	330	60	4.6	3	1.43
257	FEMALE	11	PUBLIC	2.57778	60	60	0	5	3	0.3
644	MALE	12	PUBLIC	2.45965	75	45	30	4.2	7	0.43
946	MALE	12	PUBLIC	2.74854	210	90	120	4.2	1	-2.27
945	FEMALE	11	PUBLIC	1.70643	105	90	15	3.2	2	0.53
780	MALE	9	PUBLIC	2.71579	75	75	0	4.6	2	-0.27
654	FEMALE	9	PUBLIC	1.72281	255	240	15	2.6	7	-0.01
937	FEMALE	10	PUBLIC	2.80468	300	300	0	5	7	-0.77
795	FEMALE	10	PUBLIC	3.00234	120	105	15	4.4	7	0.23
935	MALE	10	PUBLIC	2.96257	120	60	60	2.8	7	-0.84
413	FEMALE	9	PUBLIC	2.9164	150	90	60	5	6	0.53
238	FEMALE	10	PUBLIC	2.23041	90	75	15	5	1	-2.36
348	FEMALE	10	PUBLIC	3.0655	390	270	120	1.8	5	0.07
493	FEMALE	12	PUBLIC	2.16374	540	540	0	4.4	2	-0.55
921	MALE	9	PUBLIC	2.72866	405	390	15	3.8	5	1.16
342	FEMALE	9	PUBLIC	2.58713	390	390	0	3.2	6	2.87
545	FEMALE	9	PUBLIC	3.03041	105	45	60	1.8	6	-0.71
925	FEMALE	9	PUBLIC	2.70292	75	60	15	3	5	-1.25
771	FEMALE	8	PUBLIC	1.52281	450	450	0	3	2	0.49
1037	MALE	9	PUBLIC	2.71813	75	60	15	3.4	6	-0.14
559	MALE	10	PUBLIC	3.35556	255	240	15	2.8	6	-1.76
445	MALE	12	PUBLIC	2.87368	150	120	30	3.2	3	0.2
804	MALE	10	PUBLIC	3.12982	150	120	30	1.8	6	1.14
1076	FEMALE	12	PUBLIC	1.92982	105	75	30	4.4	3	1.64
607	MALE	9	PUBLIC	2.95439	240	60	180	4	3	-0.04
356	MALE	10	PUBLIC	2.87018	360	330	30	4.2	5	-1.54
263	FEMALE	12	PUBLIC	2.84912	135	75	60	4.8	7	1.68
952	FEMALE	10	PUBLIC	2.01754	120	120	0	4	6	-0.53
965	MALE	11	PUBLIC	2.97076	135	135	0	2.2	2	-0.47
956	MALE	12	PUBLIC	3.20585	225	210	15	4.2	4	0.16
471	FEMALE	9	PUBLIC	2.91111	240	120	120	4.8	2	-0.5
490	FEMALE	12	PUBLIC	2.13684	390	390	0	3	7	-0.2
436	FEMALE	12	PUBLIC	2.60117	150	150	0	1.2	4	-1.52
779	FEMALE	10	PUBLIC	3.1883	165	150	15	3.4	7	2.07
211	MALE	11	PUBLIC	2.63275	120	105	15	4	2	1.78
791	FEMALE	10	PUBLIC	2.42339	195	165	30	4.6	5	-1.66
447	FEMALE	8	PUBLIC	3.54737	60	30	30	3.8	7	-0.58
371	FEMALE	11	PUBLIC	2.41404	105	105	0	3.6	1	1.7
1051	FEMALE	10	PUBLIC	2.97661	255	240	15	4	6	1.76
230	MALE	9	PUBLIC	2.87018	105	45	60	4.2	5	-0.35
546	MALE	9	PUBLIC	2.70526	300	180	120	4.4	7	0.61
265	FEMALE	12	PUBLIC	3.20234	510	480	30	4.2	3	-0.48
814	FEMALE	11	PUBLIC	2.06667	600	540	60	4.2	5	-1.4
794	MALE	10	PUBLIC	2.23392	240	240	0	2.2	3	2.15
205	MALE	11	PUBLIC	2.19649	240	240	0	4	4	2.63
270	FEMALE	12	PUBLIC	2.35789	330	300	30	4.2	3	0.51
966	MALE	11	PUBLIC	2.84211	180	120	60	4	7	1.79
923	FEMALE	9	PUBLIC	2.12982	390	360	30	3.2	2	-0.46
803	MALE	11	PUBLIC	3.61637	75	60	15	1.4	3	-0.05
969	FEMALE	10	PUBLIC	2.38129	270	240	30	2.6	3	0.91
160	FEMALE	9	PUBLIC	2.16023	120	120	0	3.2	4	0.15
489	FEMALE	12	PUBLIC	1.79532	315	300	15	3	4	1.9
957	FEMALE	11	PUBLIC	3.06199	285	255	30	5	4	0.39
619	MALE	10	PUBLIC	3.77427	240	240	0	5	7	-2.37
173	MALE	9	PUBLIC	2.97544	225	225	0	1.8	3	1.72
818	FEMALE	10	PUBLIC	3.17076	240	180	60	3.6	6	0.57
430	FEMALE	11	PUBLIC	2.05848	225	195	30	4.4	4	-0.51
1047	FEMALE	10	PUBLIC	3.65497	300	180	120	4.6	7	-0.75
567	MALE	10	PUBLIC	3.09357	105	90	15	4.4	7	-0.12
784	MALE	10	PUBLIC	3.17427	270	240	30	3.8	3	0.31
444	MALE	11	PUBLIC	3.83626	435	420	15	4.6	7	0.24
424	FEMALE	10	PUBLIC	1.78363	240	240	0	3.8	3	0.14
422	FEMALE	14	PUBLIC	2.45731	270	240	30	4	3	1.27
532	FEMALE	9	PUBLIC	1.98363	105	90	15	3.4	5	-0.59
256	FEMALE	11	PUBLIC	2.33801	150	135	15	1.4	7	-0.05
773	MALE	9	PUBLIC	2.95322	105	75	30	3	3	0.89
651	MALE	14	PUBLIC	2.51462	150	120	30	2.8	7	-0.95
376	FEMALE	11	PUBLIC	3.06199	135	120	15	3.6	4	0.89
932	MALE	12	PUBLIC	2.80468	120	105	15	4	7	-0.79
500	FEMALE	12	PUBLIC	3.16842	240	120	120	2	7	2.7
1073	FEMALE	12	PUBLIC	1.87953	480	480	0	4.6	2	-0.42
1058	FEMALE	11	PUBLIC	2.63509	330	330	0	3.4	6	0.53
206	MALE	11	PUBLIC	3.01988	390	390	0	4	7	1.55
811	MALE	12	PUBLIC	2.22456	450	270	180	4	5	0.2
548	FEMALE	10	PUBLIC	3.38889	120	90	30	4.4	4	1.83
508	FEMALE	10	PUBLIC	2.49123	240	210	30	4.2	4	1.33
360	MALE	10	PUBLIC	4.43626	660	600	60	1.4	7	2.74
649	FEMALE	12	PUBLIC	2.75088	450	420	30	3	3	1.47
538	FEMALE	9	PUBLIC	2.44912	300	180	120	2.6	7	-0.05
943	FEMALE	11	PUBLIC	2.37427	210	180	30	3.4	3	0.93
787	FEMALE	10	PUBLIC	2.63392	150	120	30	4	1	-0.76
261	MALE	11	PUBLIC	2.85965	180	120	60	4.2	1	0.49
497	FEMALE	12	PUBLIC	2.17427	240	180	60	4	4	1.85
1033	MALE	9	PUBLIC	3.74386	600	420	180	3.8	7	-2.33
1056	FEMALE	12	PUBLIC	3.07602	480	480	0	4.8	7	0.59
506	MALE	10	PUBLIC	2.75906	135	120	15	4.2	2	2.44
495	FEMALE	11	PUBLIC	3.11667	510	270	240	4.6	6	-0.24
635	FEMALE	11	PUBLIC	2.27485	360	300	60	3.4	2	1.75
659	FEMALE	11	PUBLIC	2.33684	360	330	30	2.4	7	0.49
631	MALE	12	PUBLIC	3.22339	90	60	30	3.4	4	-1.42
655	MALE	9	PUBLIC	2.74854	345	285	60	4.4	7	0.45
180	MALE	10	PUBLIC	2.51345	165	165	0	2.8	2	0.9
653	MALE	8	PUBLIC	2.52398	375	315	60	2.4	1	0.54
608	MALE	8	PUBLIC	2.56491	120	90	30	3.6	4	0.6
416	MALE	11	PUBLIC	2.52398	210	180	30	3.4	5	-0.87
387	FEMALE	12	PUBLIC	1.64094	180	180	0	3	2	0.02
384	FEMALE	12	PUBLIC	1.84444	180	180	0	2.2	6	1.9
540	MALE	9	PUBLIC	3.23509	150	120	30	4.2	2	1.8
600	FEMALE	9	PUBLIC	1.90643	105	90	15	4.6	7	0.74
615	MALE	10	PUBLIC	3.71462	75	60	15	4.6	5	1.11
640	MALE	11	PUBLIC	2.73216	315	315	0	3.6	1	-2.2
1070	FEMALE	11	PUBLIC	1.4152	240	240	0	4.8	1	1.81
228	FEMALE	8	PUBLIC	2.64795	150	90	60	5	7	1.76
1079	FEMALE	11	PUBLIC	2.30877	450	450	0	4	2	1.78
364	MALE	10	PUBLIC	2.31111	45	45	0	4	6	1.35
632	FEMALE	10	PUBLIC	2.37427	75	60	15	4.4	2	1.71
448	FEMALE	10	PUBLIC	2.19649	60	60	0	4.8	6	-0.39
184	FEMALE	11	PUBLIC	2.15205	360	345	15	2	6	0.52
359	MALE	9	PUBLIC	2.81287	210	90	120	4	6	-1.19
571	FEMALE	12	PUBLIC	2.83333	195	165	30	2.6	6	0.45
926	MALE	10	PUBLIC	2.37427	150	120	30	4.2	7	-0.6
358	MALE	10	PUBLIC	2.63158	90	90	0	3.4	4	-1.48
625	MALE	11	PUBLIC	2.27018	225	210	15	3.2	3	1.21
537	FEMALE	9	PUBLIC	2.12982	150	90	60	1.8	4	1.62
617	MALE	8	PUBLIC	2.85146	540	420	120	3.6	2	-0.33
792	MALE	10	PUBLIC	3.26111	420	180	240	3	7	0.33
613	FEMALE	10	PUBLIC	2.35906	150	90	60	4	4	1.55
539	FEMALE	9	PUBLIC	3.23977	165	105	60	5	5	0.28
437	FEMALE	13	PUBLIC	2.11696	165	150	15	4.4	3	1.06
441	MALE	13	PUBLIC	2.59766	150	135	15	1.8	1	0.14
944	MALE	9	PUBLIC	2.13099	45	45	0	3.4	7	0.02
1072	FEMALE	12	PUBLIC	2.87602	105	75	30	1.2	5	1.65
351	FEMALE	10	PUBLIC	3.55322	165	135	30	5	5	1.33
812	FEMALE	12	PUBLIC	3.62573	195	165	30	3.8	2	-1.87
580	MALE	12	PUBLIC	2.41287	120	120	0	4.4	2	1.42
1040	FEMALE	9	PUBLIC	2.54386	180	150	30	5	1	0.74
239	FEMALE	10	PUBLIC	2.55789	150	150	0	4.8	7	2.2
576	MALE	10	PUBLIC	1.42807	60	60	0	4.6	2	-0.79
931	FEMALE	9	PUBLIC	2.84444	225	165	60	3.2	4	-0.45
1054	FEMALE	10	PUBLIC	2.73801	285	285	0	3.8	2	-0.32
534	FEMALE	9	PUBLIC	2.7731	840	600	240	3.2	7	-0.8
393	FEMALE	11	PUBLIC	2.60585	90	75	15	4.2	4	1.87
924	FEMALE	8	PUBLIC	3.0924	105	75	30	4.2	7	2.25
564	MALE	10	PUBLIC	3.05731	300	270	30	2.8	4	1.42
182	FEMALE	10	PUBLIC	2.27018	270	210	60	3.8	4	-1.78
199	FEMALE	11	PUBLIC	1.52398	300	300	0	4	4	1.23
561	FEMALE	10	PUBLIC	2.09591	105	90	15	4	7	0
796	MALE	11	PUBLIC	3.10409	90	75	15	4.6	4	1.02
1077	FEMALE	12	PUBLIC	2.23158	90	90	0	4	6	0.11
164	FEMALE	9	PUBLIC	3.05	450	390	60	1	2	1.04
470	FEMALE	10	PUBLIC	2.52982	135	105	30	2.4	2	-0.91
552	FEMALE	10	PUBLIC	2.48538	30	30	0	4.6	7	0.99
573	MALE	9	PUBLIC	2.21871	240	225	15	3.2	3	1.38
243	MALE	10	PUBLIC	3.08187	105	75	30	5	5	-0.58
544	FEMALE	10	PUBLIC	3.03626	75	60	15	3.4	3	-1.17
542	FEMALE	9	PUBLIC	2.53099	60	60	0	4.2	6	-0.19
232	MALE	9	PUBLIC	2.43626	150	90	60	4	7	2.68
929	FEMALE	9	PUBLIC	2.94269	285	165	120	4.2	7	1.58
550	FEMALE	10	PUBLIC	2.30877	75	75	0	4.2	2	2.04
363	MALE	10	PUBLIC	3.0655	240	240	0	4.8	2	0.9
614	MALE	10	PUBLIC	2.05965	135	75	60	2.4	4	0.33
954	MALE	10	PUBLIC	3.41637	165	150	15	4	4	2.53
171	FEMALE	9	PUBLIC	2.05	540	540	0	4.8	3	2.46
197	MALE	14	PUBLIC	2.15205	510	480	30	4.2	2	2.34
504	FEMALE	12	PUBLIC	2.47602	240	180	60	4.4	5	-0.35
275	FEMALE	9	PUBLIC	2.49591	180	180	0	3.8	4	2.66
498	FEMALE	12	PUBLIC	2.20234	255	240	15	3	3	0.9
496	FEMALE	11	PUBLIC	2.51696	390	390	0	2	4	1.74
380	MALE	11	PUBLIC	2.65497	480	480	0	2.4	1	0.48
494	FEMALE	11	PUBLIC	2.97076	165	105	60	1	5	2.92
572	FEMALE	9	PUBLIC	1.7848	315	255	60	5	3	1.07
491	FEMALE	12	PUBLIC	3.03158	360	300	60	4.4	4	2.39
439	MALE	12	PUBLIC	2.33333	180	120	60	2	5	-1.13
245	MALE	10	PUBLIC	2.78246	135	105	30	3	7	1.72
487	FEMALE	12	PUBLIC	2.20351	210	180	30	4.6	2	-0.62
167	FEMALE	9	PUBLIC	3.25965	75	45	30	2.4	7	-0.3
566	MALE	10	PUBLIC	2.40702	105	75	30	3.2	6	1.46
434	MALE	14	PUBLIC	2.46316	150	120	30	1.2	2	-0.34
624	FEMALE	11	PUBLIC	2.68655	330	300	30	3.6	7	1.45
816	MALE	9	PUBLIC	2.75322	300	300	0	4.4	4	0.67
194	MALE	12	PUBLIC	2.21871	240	240	0	1.4	7	-0.44
233	MALE	9	PUBLIC	2.06901	150	120	30	3.4	3	-0.33
361	MALE	10	PUBLIC	2.57661	60	45	15	3.6	2	3
419	FEMALE	11	PUBLIC	2.34269	165	105	60	3.8	3	-0.93
172	MALE	9	PUBLIC	1.70175	210	210	0	2.8	2	2.59
190	MALE	10	PUBLIC	3.30292	105	90	15	3.2	4	2.61
467	FEMALE	9	PUBLIC	2.52047	210	180	30	3.8	1	-0.24
781	FEMALE	9	PUBLIC	2.6152	150	120	30	2.6	5	-0.61
574	MALE	12	PUBLIC	3.6269	300	270	30	4.2	3	-0.34
462	MALE	9	PUBLIC	2.7614	105	75	30	4.8	3	1.36
800	MALE	10	PUBLIC	2.59298	135	120	15	3.8	4	1.05
460	MALE	9	PUBLIC	3.38596	315	135	180	4.2	7	2.04
815	FEMALE	11	PUBLIC	2.89357	210	150	60	4.8	3	1.84
450	FEMALE	10	PUBLIC	2.67719	45	30	15	4.4	5	0.12
442	MALE	11	PUBLIC	2.10526	210	195	15	3.2	3	1.19
472	FEMALE	8	PUBLIC	1.64795	165	135	30	3.4	7	0.71
446	FEMALE	10	PUBLIC	2.86667	45	45	0	2.8	6	-0.4
933	FEMALE	12	PUBLIC	2.52398	225	165	60	4	6	1.81
443	FEMALE	11	PUBLIC	2.3076	105	90	15	3.8	2	-0.45
202	MALE	9	PUBLIC	3.09444	420	240	180	1.4	6	2.35
170	MALE	10	PUBLIC	1.83977	105	105	0	2.4	2	-1.26
530	FEMALE	9	PUBLIC	2.66082	75	60	15	2.2	5	-0.04
959	FEMALE	10	PUBLIC	2.1345	120	120	0	3.2	7	-0.01
240	FEMALE	10	PUBLIC	1.83333	180	120	60	2.4	2	-0.14
435	FEMALE	11	PUBLIC	2.46316	270	240	30	2.2	6	0
610	MALE	10	PUBLIC	3.24444	135	75	60	4	3	0.21
621	MALE	10	PUBLIC	3.26111	75	45	30	3.8	6	-1.64
775	FEMALE	9	PUBLIC	2.59415	480	240	240	4.2	7	0.93
808	FEMALE	12	PUBLIC	3.20117	495	435	60	4.4	5	0.11
547	MALE	10	PUBLIC	2.41053	330	300	30	5	7	1.33
427	MALE	11	PUBLIC	2.95906	135	120	15	1.8	4	0.39
438	FEMALE	12	PUBLIC	2.00117	240	240	0	4.4	6	2.91
801	FEMALE	11	PUBLIC	3.16111	90	60	30	3.8	4	2.16
620	FEMALE	10	PUBLIC	2.96111	180	120	60	4.8	7	1.37
378	FEMALE	11	PUBLIC	2.29708	105	75	30	4	5	0.98
177	MALE	10	PUBLIC	2.32398	75	75	0	3.2	2	-0.67
481	FEMALE	11	PUBLIC	2.52982	255	240	15	3.4	4	0.79
189	MALE	11	PUBLIC	2.79181	255	240	15	4.4	4	-0.47
176	FEMALE	10	PUBLIC	1.92982	570	540	30	1.6	5	0.2
388	MALE	12	PUBLIC	3.57778	105	90	15	3.2	7	-0.43
185	FEMALE	11	PUBLIC	1.94503	240	225	15	1.6	4	0.48
1039	MALE	10	PUBLIC	2.12515	195	180	15	3	4	1.5
174	FEMALE	9	PUBLIC	2.18333	225	210	15	3.6	6	0.69
560	MALE	11	PUBLIC	2.06316	150	150	0	3	3	-0.64
198	FEMALE	12	PUBLIC	2.63158	180	150	30	4.8	1	-0.46
168	MALE	8	PUBLIC	2.02456	405	165	240	4.2	5	-1.72
203	FEMALE	9	PUBLIC	2.59649	225	210	15	3.2	5	2.04
196	MALE	12	PUBLIC	2.85263	315	300	15	4.2	4	1.29
938	MALE	10	PUBLIC	3.43392	405	390	15	4.2	7	1.65
208	FEMALE	10	PUBLIC	2.27018	90	75	15	1.2	7	0.27
650	FEMALE	12	PUBLIC	1.79649	165	150	15	4.8	6	0.63
962	MALE	9	PUBLIC	2.79064	600	420	180	2.8	1	0.61
922	MALE	10	PUBLIC	3.41637	105	45	60	4	7	0.08
603	MALE	9	PUBLIC	2.70877	105	90	15	4.8	3	0.18
221	MALE	9	PUBLIC	2.97427	120	120	0	3.2	7	-0.69
1030	FEMALE	9	PUBLIC	2.10175	240	240	0	4.4	4	-0.47
1068	FEMALE	11	PUBLIC	2.72047	165	135	30	4.8	7	-0.16
964	FEMALE	10	PUBLIC	2.14152	75	60	15	4.8	7	-1.33
928	FEMALE	9	PUBLIC	3.39181	30	30	0	1.4	7	1.85
244	FEMALE	8	PUBLIC	4.39415	75	45	30	4.2	7	0.86
161	FEMALE	9	PUBLIC	2.54737	180	180	0	4.4	2	-0.87
783	MALE	11	PUBLIC	2.59181	195	180	15	1.8	7	0.61
579	FEMALE	12	PUBLIC	2.10409	420	300	120	3.8	4	-1.27
638	MALE	11	PUBLIC	2.20468	165	135	30	2.8	3	2.26
231	FEMALE	9	PUBLIC	2.28538	225	210	15	3.4	2	2
628	MALE	11	PUBLIC	2.96491	300	240	60	4	7	2.35
485	FEMALE	11	PUBLIC	2.82222	720	540	180	4.4	5	2.89
1048	FEMALE	10	PUBLIC	1.28421	180	180	0	3.2	1	1.03
409	FEMALE	10	PUBLIC	2.00117	90	90	0	3.8	4	-0.47
237	MALE	10	PUBLIC	2.68772	540	480	60	4	2	1.35
428	MALE	11	PUBLIC	2.55789	450	420	30	3.8	3	0.78
577	MALE	10	PUBLIC	3.29444	225	195	30	1.4	5	0.36
259	FEMALE	11	PUBLIC	2.96023	225	195	30	4.4	4	-1.33
463	FEMALE	8	PUBLIC	2.51462	135	120	15	4.2	7	1.75
612	MALE	12	PUBLIC	3.38596	585	525	60	4.2	1	0.48
817	FEMALE	10	PUBLIC	2.13889	390	390	0	3.8	4	1.18
563	FEMALE	11	PUBLIC	3.14269	165	150	15	5	2	1.59
271	MALE	12	PUBLIC	3.12164	195	135	60	4	4	0.83
1041	MALE	9	PUBLIC	2.78246	255	255	0	5	7	-0.83
479	MALE	11	PUBLIC	2.68655	360	240	120	4	3	-0.07
191	FEMALE	11	PUBLIC	2.57661	210	180	30	2.6	7	1.57
255	MALE	11	PUBLIC	3.58713	225	225	0	3.8	6	1.16
536	MALE	9	PUBLIC	3.09123	240	240	0	3	6	0.65
392	FEMALE	11	PUBLIC	2.60819	105	90	15	4.2	2	0.78
253	MALE	11	PUBLIC	2.32164	60	30	30	3	1	-0.16
425	FEMALE	10	PUBLIC	1.87836	165	150	15	3.4	4	-0.09
340	MALE	9	PUBLIC	2.84795	135	120	15	4	1	1.22
369	FEMALE	11	PUBLIC	2.63626	120	90	30	3.4	3	-0.77
648	FEMALE	13	PUBLIC	1.5614	300	300	0	2.2	2	2.79
476	MALE	9	PUBLIC	2.66082	315	195	120	4	4	0
1045	MALE	11	PUBLIC	2.57427	195	195	0	3.2	2	-1.6
383	FEMALE	13	PUBLIC	1.9193	420	420	0	3.8	2	-2.1
646	FEMALE	13	PUBLIC	1.69006	270	270	0	3.6	3	1.3
934	FEMALE	10	PUBLIC	2.77076	75	45	30	2.4	7	-0.73
927	MALE	9	PUBLIC	1.94737	555	315	240	4.4	2	0.21
379	MALE	12	PUBLIC	3.28421	150	135	15	2.8	3	0.11
1057	MALE	11	PUBLIC	2.70526	630	570	60	4.2	3	0.71
343	MALE	9	PUBLIC	2.99532	255	75	180	5	7	1.39
375	FEMALE	11	PUBLIC	2.96111	495	435	60	4.2	3	1.4
555	MALE	10	PUBLIC	3.25263	210	195	15	3.2	3	1.26
274	MALE	10	PUBLIC	2.67602	195	165	30	2.8	5	1.06
558	MALE	9	PUBLIC	3.13333	180	150	30	4.2	5	-0.45
543	MALE	9	PUBLIC	2.35088	60	60	0	3	2	2.97
658	MALE	12	PUBLIC	3.76257	390	390	0	4.6	5	1.44
553	FEMALE	10	PUBLIC	2.4	210	180	30	4.8	7	0.83
562	FEMALE	10	PUBLIC	2.39181	330	330	0	3.6	2	0.55
512	FEMALE	10	PUBLIC	2.86082	150	135	15	3.8	7	-1.22
774	FEMALE	9	PUBLIC	2.90526	105	75	30	4.2	4	-0.74
502	FEMALE	12	PUBLIC	2.68333	270	150	120	3.6	4	-0.89
533	MALE	9	PUBLIC	2.76959	120	120	0	4	2	0.33
1067	MALE	11	PUBLIC	2.16842	480	480	0	2.2	3	-0.54
258	FEMALE	12	PUBLIC	3.03041	75	45	30	3.6	7	1.93
551	FEMALE	10	PUBLIC	2.59298	120	60	60	4.8	7	-0.22
262	FEMALE	12	PUBLIC	2.07368	195	180	15	2.2	3	0.42
234	FEMALE	9	PUBLIC	2.47485	165	150	15	3.6	7	3.25
401	MALE	9	PUBLIC	2.76374	180	180	0	4.8	6	2.09
236	MALE	9	PUBLIC	2.95556	375	345	30	3.6	4	-0.98
604	MALE	9	PUBLIC	2.7883	60	45	15	2.4	2	0.6
557	FEMALE	9	PUBLIC	2.75673	330	90	240	4.2	4	0.66
254	FEMALE	11	PUBLIC	2.32515	270	240	30	3.6	7	-0.55
367	MALE	10	PUBLIC	1.92398	180	180	0	4.4	4	-0.9
575	MALE	11	PUBLIC	3.16374	180	120	60	1.8	3	2.09
207	FEMALE	10	PUBLIC	3.34854	345	105	240	4.8	6	2.72
541	MALE	9	PUBLIC	2.89006	435	420	15	3.2	1	2.06
264	FEMALE	12	PUBLIC	2.19298	210	210	0	4.4	5	0
510	MALE	10	PUBLIC	1.90643	30	30	0	5	7	2.09
626	MALE	10	PUBLIC	2.32632	285	255	30	1.6	2	0.65
786	MALE	9	PUBLIC	2.94854	360	330	30	3.6	4	0.23
404	FEMALE	8	PUBLIC	1.86199	150	120	30	3	7	-1.45
531	FEMALE	8	PUBLIC	3.39766	105	75	30	4.6	7	1.79
344	FEMALE	9	PUBLIC	2.20702	120	120	0	2	3	4.27
187	MALE	11	PUBLIC	2.79298	180	180	0	3	2	-1.02
272	MALE	12	PUBLIC	2.22573	150	135	15	3.6	2	0.02
484	FEMALE	10	PUBLIC	2.3076	165	105	60	4.8	4	0.49
224	MALE	9	PUBLIC	3.07135	270	210	60	4.6	1	-0.22
386	FEMALE	9	PUBLIC	1.72982	60	45	15	4	3	0.21
362	FEMALE	10	PUBLIC	2.18713	510	450	60	3	4	-0.07
570	MALE	11	PUBLIC	2.34444	165	105	60	3.6	7	-0.01
1032	FEMALE	9	PUBLIC	2.42807	255	240	15	3.8	5	0.23
210	MALE	10	PUBLIC	2.55205	120	120	0	4.4	4	-1.14
955	MALE	12	PUBLIC	3.00936	285	270	15	3	2	0.67
511	FEMALE	10	PUBLIC	1.89591	240	240	0	3.8	3	1.94
958	FEMALE	10	PUBLIC	2.32982	390	270	120	4.8	7	1.09
466	FEMALE	9	PUBLIC	1.87836	615	600	15	3.6	1	3.38
165	FEMALE	9	PUBLIC	2.65731	330	300	30	4.2	5	0.31
636	MALE	12	PUBLIC	3.05263	150	150	0	3	7	0.72
432	FEMALE	11	PUBLIC	2.83509	105	75	30	4.2	4	-0.44
429	FEMALE	11	PUBLIC	3.12047	15	0	15	2	7	1.63
813	MALE	12	PUBLIC	2.72281	240	210	30	3.6	6	0.93
345	MALE	9	PUBLIC	2.74269	375	345	30	4.2	7	-0.6
347	FEMALE	9	PUBLIC	1.80819	135	120	15	4.2	4	1.75
273	MALE	13	PUBLIC	2.43158	240	240	0	4	5	-1.63
449	FEMALE	10	PUBLIC	2.79649	210	150	60	4.6	7	0.37
1074	FEMALE	13	PUBLIC	1.86316	165	135	30	4.6	3	2.13
183	MALE	10	PUBLIC	2.27953	180	180	0	4.2	2	-0.35
385	FEMALE	11	PUBLIC	2.62924	90	75	15	3.4	4	1.82
368	FEMALE	10	PUBLIC	2.55	420	180	240	3.2	6	1.53
611	MALE	10	PUBLIC	2.70994	120	105	15	5	3	1.63
349	FEMALE	9	PUBLIC	1.78947	285	270	15	1.8	5	-0.36
486	FEMALE	12	PUBLIC	2.63743	195	165	30	1	2	-0.18
805	MALE	11	PUBLIC	2.22924	135	120	15	2.6	2	0.12
1075	FEMALE	12	PUBLIC	2.37661	240	225	15	3.6	3	0.9
953	FEMALE	10	PUBLIC	2.65614	180	165	15	4.8	7	0.79
634	FEMALE	10	PUBLIC	2.04912	315	255	60	4	1	0.56
241	FEMALE	10	PUBLIC	2.61988	195	195	0	1.4	3	0.47
622	FEMALE	11	PUBLIC	2.41754	150	150	0	2.2	1	-1.52
1080	FEMALE	11	PUBLIC	3.28304	60	45	15	5	5	0.89
370	FEMALE	10	PUBLIC	2.20234	45	30	15	4	7	-0.17
405	MALE	9	PUBLIC	2.04444	195	135	60	2	3	0.93
1060	FEMALE	10	PUBLIC	2.20936	195	195	0	4.2	1	-1.1
391	MALE	9	PUBLIC	2.84444	135	75	60	3.4	2	-0.8
200	MALE	9	PUBLIC	3.17076	360	300	60	4.4	4	0.15
1061	MALE	11	PUBLIC	2.62807	165	165	0	4.4	7	1.19
227	FEMALE	9	PUBLIC	3.21988	120	60	60	2.8	7	-0.81
503	FEMALE	12	PUBLIC	2.26316	240	210	30	3.2	2	0.47
963	MALE	9	PUBLIC	2.35322	75	60	15	4.4	4	-1.79
627	MALE	11	PUBLIC	2.94269	45	45	0	3.4	7	0.24
535	FEMALE	9	PUBLIC	3.28889	150	90	60	4.2	2	0.67
1065	FEMALE	11	PUBLIC	2.48187	300	300	0	3.8	4	-0.8
1049	MALE	10	PUBLIC	2.47485	150	150	0	4	7	-0.16
606	MALE	9	PUBLIC	2.85848	120	90	30	3.4	2	-0.83
226	FEMALE	9	PUBLIC	3.66082	375	345	30	4.4	4	-0.48
809	FEMALE	12	PUBLIC	1.86316	180	120	60	4.4	4	-0.26
810	MALE	12	PUBLIC	2.30292	150	150	0	4	4	1.29
948	MALE	12	PUBLIC	2.47485	255	240	15	3.6	4	2
1046	FEMALE	10	PUBLIC	3.38129	135	105	30	4.2	4	0.27
788	MALE	10	PUBLIC	2.86082	240	240	0	4	1	1.31
225	MALE	9	PUBLIC	2.25146	105	75	30	4.4	6	-0.03
505	FEMALE	10	PUBLIC	2.75789	165	135	30	3.6	7	-0.64
1063	FEMALE	11	PUBLIC	2.6152	240	210	30	3.4	2	0.5
1031	FEMALE	10	PUBLIC	1.5345	210	195	15	3.6	3	0.39
390	MALE	9	PUBLIC	3.01667	120	120	0	3.6	3	0.83
643	MALE	11	PUBLIC	3.65614	240	210	30	3.4	1	0.68
381	MALE	12	PUBLIC	2.12398	300	300	0	4.6	3	-0.32
647	FEMALE	10	PUBLIC	2.59298	375	360	15	3.8	4	1.8
162	FEMALE	9	PUBLIC	3.25	135	105	30	4	7	1.68
355	MALE	10	PUBLIC	2.78713	120	105	15	4.2	1	1.75
1034	FEMALE	8	PUBLIC	2.58713	465	450	15	3.4	7	-0.46
420	FEMALE	11	PUBLIC	2.00585	120	120	0	3.6	2	0.5
223	FEMALE	9	PUBLIC	2.79649	570	510	60	3.6	5	0.16
465	FEMALE	9	PUBLIC	3.29006	195	135	60	5	7	-0.65
406	FEMALE	9	PUBLIC	3.05263	300	300	0	2.6	3	-0.52
421	FEMALE	11	PUBLIC	2.42573	225	210	15	4	3	1.8
394	MALE	10	PUBLIC	3.2386	135	135	0	3.8	3	-1.55
169	MALE	10	PUBLIC	2.06316	135	105	30	4	3	0.09
204	FEMALE	11	PUBLIC	2.02924	240	210	30	4.2	3	0.63
377	MALE	12	PUBLIC	3.20702	135	120	15	3.2	3	0.24
166	MALE	8	PUBLIC	3.04912	615	615	0	4.2	3	0.52
350	MALE	10	PUBLIC	2.31228	210	210	0	3	3	2.65
287	FEMALE	9	PRIVATE	1.84094	195	135	60	4.2	7	1.51
315	FEMALE	12	PRIVATE	1.75789	135	135	0	4	2	0.66
1299	MALE	11	PRIVATE	2.61871	135	105	30	4.2	3	0.86
976	MALE	10	PRIVATE	2.74444	90	60	30	4.8	4	-0.72
746	FEMALE	11	PRIVATE	3.35789	150	120	30	4.4	6	1.44
1340	FEMALE	11	PRIVATE	3.10643	330	300	30	3.6	5	1.05
1009	FEMALE	9	PRIVATE	4.0655	135	75	60	5	6	-0.16
80	FEMALE	11	PRIVATE	2.50292	270	240	30	4.2	4	2.8
1096	FEMALE	9	PRIVATE	2.21754	375	360	15	4.2	7	0.24
77	MALE	11	PRIVATE	2.93333	375	315	60	4.4	4	1.61
106	FEMALE	8	PRIVATE	3.2924	390	270	120	3.2	7	1.01
894	FEMALE	11	PRIVATE	1.89708	120	90	30	2.8	3	0.43
1315	MALE	10	PRIVATE	3.81053	195	195	0	2.4	6	3.71
716	FEMALE	11	PRIVATE	2.65848	330	210	120	4	5	0.88
732	FEMALE	11	PRIVATE	3.32632	255	240	15	3.6	4	0.34
291	MALE	9	PRIVATE	2.40234	120	90	30	1.6	4	0.67
1198	MALE	12	PRIVATE	3.0152	375	345	30	4.8	5	0.5
741	FEMALE	9	PRIVATE	2.59883	480	240	240	3.8	1	0.12
85	FEMALE	11	PRIVATE	2.56667	195	165	30	4.2	3	1.42
1298	MALE	11	PRIVATE	4.15556	360	240	120	4.6	4	1.95
889	FEMALE	11	PRIVATE	1.56725	270	270	0	4.8	2	1.21
702	FEMALE	9	PRIVATE	2.96023	135	75	60	4.8	5	1.1
1004	MALE	10	PRIVATE	3.3076	195	180	15	4.8	5	-1.15
851	FEMALE	9	PRIVATE	2.48187	285	105	180	2.8	5	0.29
91	MALE	12	PRIVATE	2.28538	270	255	15	2.6	5	1.29
303	FEMALE	10	PRIVATE	1.89123	180	180	0	4.2	7	0.14
1300	FEMALE	9	PRIVATE	3.07719	210	150	60	4.8	7	0.61
890	FEMALE	11	PRIVATE	2.90409	255	195	60	4.6	5	-0.14
121	MALE	11	PRIVATE	2.76023	420	300	120	4.2	3	1.61
1002	MALE	12	PRIVATE	3.00819	300	300	0	4.2	3	0.64
1001	MALE	11	PRIVATE	3.13684	330	300	30	3.4	4	-0.95
136	MALE	12	PRIVATE	2.81111	255	240	15	3.4	5	1.92
1170	MALE	11	PRIVATE	2.94152	135	75	60	3.4	4	1.72
1017	MALE	11	PRIVATE	2.58596	195	135	60	4.2	4	3.74
989	MALE	12	PRIVATE	3.40556	510	480	30	4.2	5	1.63
1094	MALE	9	PRIVATE	3.41637	210	150	60	3.4	7	2.38
1349	MALE	9	PRIVATE	3.21404	135	120	15	4	5	1.46
138	FEMALE	11	PRIVATE	1.77895	30	15	15	2.8	2	-0.11
997	FEMALE	9	PRIVATE	3.26901	285	225	60	4.6	4	1.3
1273	MALE	12	PRIVATE	2.42456	630	600	30	4.4	3	0.17
141	MALE	12	PRIVATE	4.10526	330	300	30	3.2	7	1.26
150	MALE	12	PRIVATE	2.11345	300	300	0	4	4	-0.56
59	FEMALE	9	PRIVATE	3.06901	210	150	60	4.2	4	-0.88
1292	MALE	11	PRIVATE	3.20556	480	480	0	4.2	6	0.96
88	FEMALE	10	PRIVATE	2.99649	90	60	30	3.2	2	1.72
1106	FEMALE	11	PRIVATE	2.61871	180	165	15	4.6	4	-0.74
1207	FEMALE	12	PRIVATE	2.80468	180	165	15	3.8	7	-0.23
1251	MALE	9	PRIVATE	2.8269	150	135	15	3.6	7	-1.3
62	MALE	9	PRIVATE	2.71111	465	225	240	4	7	1.99
1295	MALE	11	PRIVATE	2.80585	240	210	30	4	3	2.1
1286	MALE	11	PRIVATE	2.52398	405	390	15	3.6	6	-0.19
974	MALE	9	PRIVATE	2.80819	450	420	30	3.2	7	2.7
152	MALE	12	PRIVATE	2.03509	180	180	0	4	3	-0.27
1204	FEMALE	11	PRIVATE	3.27251	105	105	0	4	2	1.19
96	FEMALE	12	PRIVATE	1.30643	270	270	0	4.2	4	-0.31
980	MALE	10	PRIVATE	2.45263	660	660	0	4.6	5	-0.87
708	FEMALE	9	PRIVATE	3.87836	180	120	60	4.6	7	1.57
1271	FEMALE	11	PRIVATE	2.57193	255	255	0	4.4	4	-0.12
1113	MALE	12	PRIVATE	3.8152	270	210	60	4.2	3	-0.82
1303	MALE	9	PRIVATE	2.76257	60	60	0	4.2	5	0.66
283	MALE	9	PRIVATE	3.00702	165	105	60	4.2	6	0.28
84	MALE	10	PRIVATE	2.48538	105	105	0	4	3	0.8
299	FEMALE	9	PRIVATE	2.59298	135	105	30	3.2	7	0.34
1188	FEMALE	11	PRIVATE	1.9883	180	180	0	4.2	2	-1.16
975	FEMALE	9	PRIVATE	2.52047	210	150	60	2.6	7	0.39
1296	MALE	11	PRIVATE	2.70292	270	240	30	3.2	4	-0.23
53	MALE	9	PRIVATE	2.67602	165	135	30	3.2	3	-1.08
1174	FEMALE	11	PRIVATE	2.56374	240	210	30	3.6	4	0.51
870	FEMALE	10	PRIVATE	2.31228	315	315	0	4.2	4	2.52
1305	MALE	9	PRIVATE	3.19766	165	105	60	3.8	7	-0.57
309	FEMALE	11	PRIVATE	1.7731	435	420	15	3.8	3	-0.33
715	MALE	11	PRIVATE	2.91462	360	330	30	3.8	4	0.79
1127	MALE	12	PRIVATE	2.15789	195	165	30	2.8	4	0.74
868	MALE	11	PRIVATE	3.00819	570	570	0	3.8	7	0.7
1341	MALE	11	PRIVATE	2.34269	150	120	30	4.6	5	1.17
1297	MALE	11	PRIVATE	3.20702	135	105	30	4	1	-0.37
714	FEMALE	9	PRIVATE	2.39649	300	270	30	4.2	3	-0.12
1136	MALE	12	PRIVATE	1.80702	240	225	15	4.4	2	-0.5
50	MALE	9	PRIVATE	2.48538	540	540	0	1.8	3	-1.14
120	MALE	11	PRIVATE	2.76023	510	480	30	3	7	-0.38
1005	MALE	10	PRIVATE	2.63743	180	150	30	4.4	6	0.45
992	FEMALE	11	PRIVATE	2.76959	120	105	15	4.6	4	-0.03
875	FEMALE	11	PRIVATE	2.01871	180	165	15	4	2	-0.41
282	MALE	9	PRIVATE	3.1614	105	105	0	4.8	5	1.75
897	MALE	10	PRIVATE	2.31228	210	180	30	4.4	4	0.2
734	FEMALE	12	PRIVATE	1.97427	300	270	30	4	3	-0.08
729	FEMALE	12	PRIVATE	2.05263	450	390	60	3.6	3	2.44
49	FEMALE	9	PRIVATE	2.74503	360	300	60	1.6	3	1.47
972	MALE	9	PRIVATE	2.5883	90	90	0	4.2	3	2.64
718	FEMALE	11	PRIVATE	3.07836	135	135	0	3.8	7	1.09
143	FEMALE	11	PRIVATE	2.84912	390	270	120	3.4	3	0.46
321	MALE	11	PRIVATE	3.78012	255	240	15	4	5	2.29
985	FEMALE	11	PRIVATE	2.84327	75	60	15	4.6	6	2.3
132	FEMALE	11	PRIVATE	3.74269	105	105	0	3.8	5	0.28
1160	MALE	9	PRIVATE	2.76023	180	165	15	4.4	6	-0.49
295	MALE	10	PRIVATE	2.81988	165	150	15	4.2	3	0.19
131	FEMALE	10	PRIVATE	4.25146	120	90	30	3.4	7	0.79
1090	FEMALE	9	PRIVATE	3.99415	345	225	120	5	1	0.21
1104	FEMALE	11	PRIVATE	1.9731	105	90	15	5	4	-1.22
1105	MALE	11	PRIVATE	2.8924	240	180	60	2.8	5	0.61
76	MALE	11	PRIVATE	1.29123	210	150	60	4.2	2	0.9
60	FEMALE	9	PRIVATE	3.4538	120	105	15	1	7	-1.78
1107	FEMALE	11	PRIVATE	3.44094	195	135	60	2.2	7	0.7
1108	FEMALE	11	PRIVATE	2.14035	270	240	30	4.8	2	1.1
739	FEMALE	12	PRIVATE	2.82456	300	270	30	4.6	4	-1.57
1289	MALE	9	PRIVATE	2.9883	195	75	120	4.2	7	2.45
1317	MALE	9	PRIVATE	2.78713	165	135	30	4.4	6	0.56
63	MALE	8	PRIVATE	3.25263	135	105	30	4.4	5	-2.35
1345	FEMALE	9	PRIVATE	3.41754	120	105	15	3.8	4	1.81
1190	FEMALE	12	PRIVATE	3.41404	600	540	60	4	3	-0.67
1116	FEMALE	13	PRIVATE	3.22807	210	150	60	4.8	2	1.05
1117	FEMALE	12	PRIVATE	2.9193	510	450	60	4.6	6	1.29
133	FEMALE	10	PRIVATE	2.26316	270	270	0	3.8	3	0.31
292	MALE	9	PRIVATE	1.95556	300	270	30	2.6	4	1.7
869	MALE	9	PRIVATE	2.73099	420	390	30	3.8	4	0.21
1121	MALE	12	PRIVATE	2.51696	330	330	0	4.4	1	2.24
317	FEMALE	12	PRIVATE	2.9462	270	270	0	3.6	6	-0.97
68	MALE	10	PRIVATE	2.94971	210	180	30	3.8	1	-0.03
1124	MALE	13	PRIVATE	2.99181	255	255	0	1.6	7	-0.44
1018	FEMALE	12	PRIVATE	2.76959	600	480	120	2.4	5	0.61
865	FEMALE	10	PRIVATE	3.10409	165	150	15	4.2	6	2.15
1126	MALE	12	PRIVATE	1.89591	525	510	15	4.4	4	-0.43
1293	MALE	12	PRIVATE	3.27368	750	570	180	1	7	1.24
147	FEMALE	11	PRIVATE	3.6655	450	330	120	3.4	6	1.46
893	FEMALE	11	PRIVATE	3.12047	135	120	15	2.2	7	-0.76
97	MALE	11	PRIVATE	2.80936	105	75	30	4.2	6	0.41
1329	MALE	11	PRIVATE	2.86316	630	600	30	4	3	0.72
1288	MALE	12	PRIVATE	2.36374	360	360	0	4.6	3	1.88
1306	FEMALE	9	PRIVATE	2.86082	165	105	60	4.2	7	0.29
740	MALE	10	PRIVATE	3.48772	120	60	60	4.6	4	0.08
1135	MALE	12	PRIVATE	2.82105	195	180	15	3.8	4	1.07
135	FEMALE	11	PRIVATE	1.64094	540	540	0	2.8	3	2.45
1119	MALE	12	PRIVATE	4.05497	435	420	15	4	7	-0.45
981	MALE	11	PRIVATE	2.64327	450	450	0	3.4	4	0.51
1346	FEMALE	9	PRIVATE	2.70175	120	120	0	3.8	7	-0.17
738	FEMALE	11	PRIVATE	2.8269	240	210	30	1.6	4	1.38
118	MALE	10	PRIVATE	2.7	240	210	30	4	3	0.66
70	MALE	10	PRIVATE	2.48187	105	75	30	3.8	4	1.97
1144	MALE	11	PRIVATE	3.67836	270	270	0	4.6	4	0.31
1133	MALE	12	PRIVATE	2.36491	435	420	15	2.6	3	1.69
1200	FEMALE	9	PRIVATE	2.26082	75	60	15	4.4	3	-0.5
1175	MALE	10	PRIVATE	3.04912	60	60	0	2.8	4	2.01
882	FEMALE	11	PRIVATE	2.76959	240	240	0	4.2	5	1.35
58	MALE	10	PRIVATE	2.42573	240	210	30	3	3	0.73
1330	MALE	12	PRIVATE	3.22456	210	195	15	4.6	4	0.12
1309	FEMALE	8	PRIVATE	1.92222	105	105	0	2.4	7	0.3
1167	MALE	12	PRIVATE	2.55205	120	120	0	3	4	-0.15
1168	MALE	10	PRIVATE	3.26667	180	150	30	3.8	6	2.84
1169	MALE	10	PRIVATE	2.55556	120	120	0	3.6	4	-0.07
139	FEMALE	12	PRIVATE	2.74971	165	150	15	3.6	3	1.68
733	MALE	12	PRIVATE	2.44211	495	480	15	4.4	3	-0.01
1172	FEMALE	11	PRIVATE	2.70292	270	150	120	4.2	5	2.22
72	MALE	10	PRIVATE	2.54971	195	180	15	4.4	6	0.75
1016	FEMALE	11	PRIVATE	3.22222	450	420	30	3.2	1	0.47
1325	MALE	10	PRIVATE	2.66784	300	300	0	1.6	3	1.29
73	MALE	10	PRIVATE	3.61754	300	300	0	3.8	4	2.07
78	MALE	11	PRIVATE	3.01871	120	120	0	4.2	6	-0.93
852	MALE	9	PRIVATE	2.82456	120	120	0	3.8	3	2.06
711	MALE	9	PRIVATE	3.34269	30	30	0	4.4	3	1.1
301	FEMALE	9	PRIVATE	3.06901	135	105	30	4.8	3	0.71
1171	MALE	11	PRIVATE	2.97778	195	180	15	5	5	-2.27
1179	FEMALE	12	PRIVATE	2.77778	90	90	0	3.8	3	-0.9
1291	MALE	9	PRIVATE	2.51462	120	90	30	4.8	7	0.64
1338	FEMALE	12	PRIVATE	1.60117	405	375	30	3	4	0.85
312	MALE	11	PRIVATE	2.43743	225	105	120	4	5	1.33
57	FEMALE	10	PRIVATE	1.90292	435	420	15	2.8	3	1.44
700	FEMALE	9	PRIVATE	3.75789	60	45	15	4.4	3	-0.91
74	FEMALE	11	PRIVATE	1.97895	255	255	0	2.4	3	1.38
117	MALE	10	PRIVATE	3.20936	315	255	60	3.2	3	0.15
103	FEMALE	9	PRIVATE	3.47018	135	120	15	4.6	4	-0.26
1176	MALE	11	PRIVATE	2.89825	750	630	120	4.2	3	1.77
899	FEMALE	12	PRIVATE	2.64912	210	180	30	4.4	4	0.49
102	FEMALE	8	PRIVATE	2.6655	300	240	60	5	3	2.21
52	MALE	9	PRIVATE	2.23041	285	225	60	3.8	3	1.74
1253	MALE	9	PRIVATE	2.6807	90	60	30	3.2	3	1.65
153	MALE	10	PRIVATE	3.07602	75	75	0	3.8	2	0.91
1195	FEMALE	11	PRIVATE	2.48304	615	555	60	5	4	0.19
281	MALE	9	PRIVATE	2.12982	165	165	0	3.8	7	0.58
284	FEMALE	10	PRIVATE	1.99064	45	45	0	1.4	6	0.32
1294	MALE	11	PRIVATE	2.43041	390	390	0	4.2	4	0.53
116	FEMALE	10	PRIVATE	3.08772	165	150	15	5	3	2.71
1319	MALE	9	PRIVATE	2.74386	90	75	15	4.6	5	2.21
142	MALE	11	PRIVATE	2.98713	195	165	30	3.2	3	0.57
745	MALE	9	PRIVATE	2.38363	330	90	240	3	4	-0.21
735	FEMALE	12	PRIVATE	3.11111	210	180	30	4.2	6	2.11
1202	MALE	11	PRIVATE	2.7848	120	120	0	4.2	7	0.77
1187	MALE	12	PRIVATE	3.13684	150	135	15	4	6	-0.81
98	MALE	12	PRIVATE	3.92164	210	180	30	3.6	5	1.52
1257	FEMALE	10	PRIVATE	2.62924	360	360	0	4.2	4	0.17
95	FEMALE	11	PRIVATE	3.19649	300	300	0	3.6	3	-0.58
728	MALE	11	PRIVATE	2.30175	195	195	0	4.2	7	1.36
1344	FEMALE	10	PRIVATE	3.55673	150	150	0	4.6	3	0.99
1331	MALE	13	PRIVATE	2.7193	345	225	120	4.6	5	2.42
93	FEMALE	12	PRIVATE	2.53801	165	150	15	3.6	3	1.43
1182	MALE	12	PRIVATE	1.35088	165	150	15	2.8	5	1.69
92	FEMALE	12	PRIVATE	1.95789	150	135	15	3.6	2	0.7
1255	MALE	9	PRIVATE	2.03041	375	375	0	3.2	5	-1.24
1256	FEMALE	9	PRIVATE	3.81667	60	30	30	4.2	7	0.87
1138	MALE	12	PRIVATE	1.53099	510	480	30	3.6	7	1.78
1008	MALE	10	PRIVATE	2.66901	165	135	30	4.2	7	1.56
1110	FEMALE	11	PRIVATE	2.28772	540	540	0	4.4	4	2.93
1191	MALE	10	PRIVATE	2.58246	105	90	15	3.8	4	2.21
1262	FEMALE	11	PRIVATE	2.63041	555	540	15	4.4	1	0.23
300	MALE	9	PRIVATE	2.84912	255	240	15	3.4	3	1.02
1181	MALE	11	PRIVATE	3.36608	195	180	15	4.4	4	0.58
149	FEMALE	12	PRIVATE	2.46316	270	210	60	4.2	6	-0.81
866	MALE	10	PRIVATE	2.70058	615	615	0	4.8	1	1.59
1268	MALE	11	PRIVATE	3.50994	375	315	60	4	4	0.96
82	FEMALE	10	PRIVATE	2.26433	255	255	0	3.4	5	1.01
65	FEMALE	9	PRIVATE	2.3731	270	270	0	4.4	2	0.91
995	MALE	13	PRIVATE	3.24912	330	270	60	4	4	0.41
1265	MALE	11	PRIVATE	2.78713	240	210	30	3.8	6	2.51
51	FEMALE	9	PRIVATE	2.20702	405	405	0	2.2	7	1.1
67	MALE	9	PRIVATE	3.19415	195	165	30	4.8	7	2.81
86	FEMALE	11	PRIVATE	2.67778	240	240	0	4	7	0.55
297	MALE	9	PRIVATE	2.08889	120	120	0	4	6	0.85
1275	MALE	12	PRIVATE	2.21287	255	255	0	3.2	2	0.94
1320	MALE	9	PRIVATE	2.60556	345	330	15	1.6	3	-0.69
123	MALE	10	PRIVATE	2.06433	165	150	15	4	4	1.24
1011	FEMALE	12	PRIVATE	2.50175	240	240	0	4.8	7	-0.18
987	FEMALE	11	PRIVATE	1.79064	210	210	0	3.6	7	0.22
1310	FEMALE	9	PRIVATE	3.0269	60	45	15	3.4	4	1.37
1103	FEMALE	11	PRIVATE	2.03041	345	315	30	5	3	0.32
984	FEMALE	11	PRIVATE	2.09006	225	210	15	3.4	4	-1
107	MALE	9	PRIVATE	2.32778	210	180	30	2.2	3	0.17
119	MALE	10	PRIVATE	2.93216	150	150	0	3.4	2	2.71
296	MALE	10	PRIVATE	2.35205	330	330	0	3.4	4	1.22
1189	MALE	11	PRIVATE	3.35322	390	360	30	4	4	1.12
887	FEMALE	10	PRIVATE	2.50409	255	225	30	4.4	6	0.79
326	FEMALE	12	PRIVATE	2.26667	300	285	15	1.6	2	-0.24
723	FEMALE	11	PRIVATE	2.61988	120	90	30	4.2	7	-0.56
288	MALE	8	PRIVATE	2.16959	180	165	15	2.6	6	-0.81
707	MALE	9	PRIVATE	2.83333	90	75	15	5	6	0.14
1091	MALE	9	PRIVATE	3.35556	195	165	30	2.8	6	1.11
1252	FEMALE	10	PRIVATE	2.43743	285	225	60	3.8	5	-0.17
1092	MALE	9	PRIVATE	2.7193	105	105	0	2.2	2	2.99
978	MALE	10	PRIVATE	2.39298	360	300	60	4.2	7	1.63
726	FEMALE	11	PRIVATE	3.23977	510	270	240	3.2	7	-0.74
720	FEMALE	11	PRIVATE	2.59649	120	120	0	3.4	4	1.08
115	MALE	10	PRIVATE	2.42339	90	60	30	4.4	7	1.61
293	FEMALE	9	PRIVATE	3.16491	105	90	15	5	4	0.87
128	MALE	11	PRIVATE	3.55088	345	285	60	1	6	1.75
986	FEMALE	11	PRIVATE	3.76257	210	150	60	3.6	6	0.58
1132	FEMALE	12	PRIVATE	2.87368	135	120	15	3	5	1.06
146	FEMALE	11	PRIVATE	2.56374	270	240	30	4	3	0
1342	MALE	12	PRIVATE	1.95673	390	390	0	4	6	-0.41
994	MALE	12	PRIVATE	2.65731	450	450	0	4.6	4	1.6
982	MALE	11	PRIVATE	2.19649	330	270	60	4.2	3	-0.05
1196	FEMALE	9	PRIVATE	2.94444	105	75	30	4.2	6	1.3
1287	MALE	12	PRIVATE	2.62807	120	105	15	4.8	2	-0.12
1014	MALE	10	PRIVATE	3.0807	150	150	0	4.6	2	0.65
970	MALE	9	PRIVATE	2.78596	300	270	30	1.4	4	2.9
1278	MALE	12	PRIVATE	2.99444	225	195	30	3.4	5	-0.39
127	FEMALE	11	PRIVATE	3.9345	555	540	15	1.4	3	0.22
1178	MALE	11	PRIVATE	2.4152	285	270	15	4.2	5	2.02
105	MALE	8	PRIVATE	2.67134	150	150	0	4	2	0.41
727	FEMALE	10	PRIVATE	2.76374	150	150	0	5	7	0.39
94	FEMALE	12	PRIVATE	3.05497	90	75	15	4.8	6	-1.25
1115	MALE	12	PRIVATE	2.92865	165	135	30	1.8	5	1.75
109	MALE	9	PRIVATE	3.13684	30	30	0	3.6	2	-0.55
864	MALE	9	PRIVATE	3.09474	330	330	0	4.6	5	1.5
125	FEMALE	11	PRIVATE	2.88421	420	360	60	4.4	3	1.38
1337	MALE	11	PRIVATE	3.20351	225	225	0	3.4	5	1.74
48	MALE	9	PRIVATE	1.71345	150	150	0	1.8	1	0.24
973	FEMALE	10	PRIVATE	2.69825	225	165	60	4.8	4	1.1
99	MALE	12	PRIVATE	3.13889	360	330	30	2.4	2	2.32
705	MALE	9	PRIVATE	2.25263	90	60	30	3.6	3	-2.55
316	MALE	12	PRIVATE	1.95205	330	330	0	3.6	3	-2.21
1267	FEMALE	11	PRIVATE	3.37193	195	165	30	4.6	5	0.98
1120	MALE	12	PRIVATE	2.98246	480	420	60	3.8	6	0.84
1258	MALE	10	PRIVATE	2.26433	240	210	30	4	3	0.5
298	FEMALE	9	PRIVATE	2.53567	120	60	60	2.8	2	1.11
744	FEMALE	8	PRIVATE	3.22807	120	60	60	5	7	0.19
1343	MALE	11	PRIVATE	2.95439	450	435	15	4	5	-0.95
1279	FEMALE	12	PRIVATE	2.3193	195	135	60	3.4	4	1.28
891	FEMALE	11	PRIVATE	3.1462	210	195	15	4.4	6	1.61
89	MALE	11	PRIVATE	2.4152	150	90	60	4.4	5	-0.32
853	FEMALE	9	PRIVATE	3.1193	525	495	30	4.4	6	0.55
1097	FEMALE	10	PRIVATE	3.0538	150	120	30	4.2	7	2.21
1276	MALE	12	PRIVATE	2.25	330	210	120	3.2	3	-0.83
1263	MALE	10	PRIVATE	2.43158	240	210	30	4.4	4	1.51
885	MALE	10	PRIVATE	3.18363	510	270	240	4.8	4	-0.78
855	MALE	9	PRIVATE	2.19064	330	330	0	2.4	6	1.64
323	FEMALE	12	PRIVATE	2.78889	510	480	30	4.2	3	0.63
1122	FEMALE	12	PRIVATE	1.56257	210	195	15	1.8	3	1.7
1184	MALE	11	PRIVATE	2.69123	150	150	0	4	4	-0.52
880	FEMALE	11	PRIVATE	3.36608	660	600	60	2.4	7	2.07
1095	MALE	9	PRIVATE	2.40468	105	75	30	4.8	6	-1.18
90	FEMALE	12	PRIVATE	2.81287	195	135	60	4	2	1.48
1321	MALE	11	PRIVATE	2.75906	495	495	0	3	3	0.88
876	FEMALE	12	PRIVATE	1.95673	360	360	0	2.4	2	1.33
850	FEMALE	9	PRIVATE	2.59649	60	60	0	4.2	3	1.28
322	FEMALE	12	PRIVATE	2.11228	225	195	30	4.4	4	-0.84
857	FEMALE	9	PRIVATE	2.81871	45	30	15	4.4	7	0.65
1350	FEMALE	9	PRIVATE	3.48304	285	45	240	2.6	7	-0.56
134	MALE	11	PRIVATE	1.8117	225	225	0	3.2	4	-1.26
860	MALE	9	PRIVATE	3.15556	210	150	60	3	5	-0.64
710	MALE	10	PRIVATE	2.16023	165	150	15	2.8	7	0.61
867	FEMALE	10	PRIVATE	2.98713	75	60	15	4.2	7	-0.32
64	MALE	10	PRIVATE	2.97661	255	135	120	4.2	7	0.07
1118	MALE	12	PRIVATE	2.46316	360	360	0	4.2	4	-0.13
863	FEMALE	9	PRIVATE	3.16959	135	105	30	4.2	7	1.63
308	FEMALE	10	PRIVATE	1.61111	330	330	0	4.6	3	-0.76
1322	MALE	10	PRIVATE	2.8807	120	90	30	4.6	4	-1.25
71	FEMALE	11	PRIVATE	2.48655	270	240	30	2.6	1	2.44
112	MALE	9	PRIVATE	2.65965	240	180	60	5	6	0.96
145	FEMALE	12	PRIVATE	2.27602	210	210	0	2.2	6	1.65
104	FEMALE	9	PRIVATE	2.64795	105	105	0	2.8	3	-0.02
1285	FEMALE	12	PRIVATE	3.14386	405	345	60	4.4	3	0.87
983	FEMALE	11	PRIVATE	3.18947	360	240	120	4.8	4	1
1123	MALE	12	PRIVATE	2.79883	315	315	0	4	2	2.54
280	MALE	9	PRIVATE	4.00234	330	90	240	3.8	7	0.89
872	FEMALE	11	PRIVATE	2.86784	210	180	30	4.6	4	-0.48
79	MALE	10	PRIVATE	2.90409	570	540	30	4	3	-0.25
1111	FEMALE	11	PRIVATE	2.16374	270	240	30	1.2	4	0.38
289	FEMALE	8	PRIVATE	2.48889	330	300	30	4.2	7	0.93
1165	FEMALE	10	PRIVATE	3.38246	75	75	0	4.6	6	-0.61
327	FEMALE	11	PRIVATE	2.45965	105	105	0	3.4	5	0.2
1269	MALE	11	PRIVATE	1.52398	420	360	60	4.4	3	0.85
713	FEMALE	10	PRIVATE	1.88421	60	60	0	4.8	4	0.23
306	FEMALE	11	PRIVATE	2.65263	225	210	15	4	4	-1.66
1162	MALE	9	PRIVATE	2.75439	255	225	30	3.2	3	1.9
1199	FEMALE	11	PRIVATE	2.46667	105	105	0	4.4	2	-1.99
878	FEMALE	12	PRIVATE	2.44678	135	105	30	4.4	5	1.51
46	MALE	8	PRIVATE	3.21754	60	45	15	5	4	0.97
113	FEMALE	10	PRIVATE	2.94386	135	120	15	2.8	7	2.33
854	FEMALE	9	PRIVATE	3.26082	210	180	30	2.6	5	0.45
1313	FEMALE	10	PRIVATE	2.53333	105	90	15	3.2	4	0.94
862	MALE	10	PRIVATE	3.08772	540	540	0	3.4	5	-0.35
858	MALE	9	PRIVATE	1.82924	240	180	60	2.4	3	-1.3
66	MALE	10	PRIVATE	3.32749	195	180	15	4.2	4	0.49
1010	FEMALE	9	PRIVATE	2.5462	90	75	15	4.8	4	0.92
1333	FEMALE	11	PRIVATE	3.7731	135	120	15	1	6	1.64
1140	MALE	10	PRIVATE	3.68421	150	135	15	4.2	3	-0.22
884	MALE	10	PRIVATE	2.48187	330	330	0	4.2	4	-0.55
1130	MALE	12	PRIVATE	1.76608	135	120	15	3.4	2	2.55
709	FEMALE	10	PRIVATE	2.32515	195	165	30	4.4	4	-0.36
329	FEMALE	12	PRIVATE	2.92164	210	210	0	4.2	4	-0.38
129	FEMALE	10	PRIVATE	2.89123	510	510	0	4.2	7	1.09
993	FEMALE	12	PRIVATE	1.60234	345	330	15	4.4	7	-0.26
724	FEMALE	11	PRIVATE	3.33333	165	135	30	4	7	0.44
126	FEMALE	10	PRIVATE	3.68889	75	45	30	4.4	5	1.39
1125	MALE	12	PRIVATE	1.84561	480	480	0	2.4	2	-1.18
1205	FEMALE	11	PRIVATE	2.61871	735	720	15	2.2	5	0.72
1348	MALE	9	PRIVATE	2.92222	255	225	30	3.4	7	-0.8
1109	MALE	11	PRIVATE	2.74854	285	285	0	4.2	3	-0.12
1192	MALE	9	PRIVATE	3.42105	450	390	60	4.8	4	0.34
737	FEMALE	12	PRIVATE	2.81404	480	450	30	3.8	5	0.65
1131	MALE	12	PRIVATE	2.09591	360	330	30	3.6	4	-0.82
1301	FEMALE	9	PRIVATE	3.11579	285	255	30	4.6	7	-0.66
286	FEMALE	9	PRIVATE	2.3731	420	240	180	4.6	3	0.93
1326	FEMALE	11	PRIVATE	2.38012	75	60	15	4.4	6	-1.75
1012	FEMALE	11	PRIVATE	1.9076	285	225	60	3.6	5	1.6
1203	FEMALE	11	PRIVATE	2.50409	165	165	0	3.2	7	1.32
290	MALE	8	PRIVATE	2.77544	195	165	30	4.6	4	0.31
888	MALE	10	PRIVATE	2.70292	120	105	15	4	6	0.26
1270	MALE	11	PRIVATE	3.10556	390	330	60	3.2	4	0.08
722	FEMALE	11	PRIVATE	2.37193	135	105	30	3.4	5	1.47
721	FEMALE	11	PRIVATE	3.54971	345	225	120	4.2	7	1.98
719	FEMALE	10	PRIVATE	2.75789	225	210	15	3.8	6	-0.66
1201	MALE	10	PRIVATE	2.74269	90	60	30	3.6	7	-0.13
717	FEMALE	10	PRIVATE	3.47018	150	150	0	4.6	5	-1.25
148	MALE	11	PRIVATE	2.37661	300	270	30	1.6	4	0.65
114	FEMALE	9	PRIVATE	2.56608	210	150	60	4.8	5	2.42
1281	MALE	11	PRIVATE	2.26316	810	780	30	2.4	4	1.77
971	MALE	9	PRIVATE	3.25263	180	120	60	3.6	7	-0.4
712	FEMALE	10	PRIVATE	2.55205	120	90	30	3.6	5	0.97
1183	MALE	12	PRIVATE	3.05497	540	420	120	3.6	2	-1.55
881	FEMALE	12	PRIVATE	2.1345	420	360	60	4.6	3	1.11
1323	FEMALE	11	PRIVATE	3.58363	390	390	0	2.8	6	-0.24
1280	MALE	12	PRIVATE	2.15322	330	330	0	3.8	5	0.53
743	FEMALE	9	PRIVATE	2.8538	165	150	15	4.6	7	-0.82
706	FEMALE	9	PRIVATE	2.88655	225	105	120	3.8	5	1.56
731	FEMALE	11	PRIVATE	2.53567	300	180	120	4.8	6	0.21
703	MALE	9	PRIVATE	3.06667	60	60	0	3.2	7	0.15
701	FEMALE	9	PRIVATE	3.29357	195	135	60	4.8	6	1.39
325	FEMALE	11	PRIVATE	2.86667	135	120	15	4.6	1	-1.32
318	MALE	12	PRIVATE	3.1883	255	240	15	3.8	5	-0.71
1003	FEMALE	12	PRIVATE	2.8269	120	90	30	3.6	4	1.31
69	FEMALE	10	PRIVATE	3.24094	360	300	60	3	5	0.91
1102	FEMALE	11	PRIVATE	1.60117	600	570	30	4	5	-0.1
307	FEMALE	11	PRIVATE	1.59532	90	90	0	1.4	7	0.89
304	FEMALE	10	PRIVATE	2.64094	165	105	60	4.4	5	1.6
1114	MALE	12	PRIVATE	2.72749	195	195	0	1.8	4	-1.16
1177	MALE	12	PRIVATE	2.0807	1200	960	240	3	6	2.68
873	MALE	11	PRIVATE	2.47368	435	435	0	3	4	-0.48
1112	MALE	11	PRIVATE	2.52164	150	120	30	4.4	4	-0.83
895	FEMALE	12	PRIVATE	1.9462	120	90	30	4.6	3	1.26
892	FEMALE	11	PRIVATE	2.61287	135	135	0	3	6	1.97
1134	MALE	11	PRIVATE	2.81871	240	225	15	4.6	4	-1.25
730	FEMALE	11	PRIVATE	3.17544	195	180	15	4.8	4	-1.31
313	FEMALE	11	PRIVATE	1.11111	720	540	180	3.4	4	2.02
1185	MALE	12	PRIVATE	3.22222	210	180	30	4.4	7	-0.12
1208	MALE	9	PRIVATE	2.8	315	300	15	3.6	4	0.87
1336	MALE	11	PRIVATE	2.3076	360	300	60	4	3	-0.26
140	FEMALE	11	PRIVATE	3.07251	600	600	0	4	1	-1.95
61	FEMALE	9	PRIVATE	3.49312	225	210	15	3.4	7	2.09
1020	MALE	10	PRIVATE	2.35088	600	480	120	4.6	7	2.31
859	FEMALE	9	PRIVATE	2.44211	150	90	60	3.6	4	0.56
320	FEMALE	12	PRIVATE	1.98012	600	480	120	4.2	5	1.44
871	MALE	11	PRIVATE	2.79181	420	390	30	1	4	1.56
1164	MALE	10	PRIVATE	3.21637	225	165	60	4.6	3	2.52
47	FEMALE	8	PRIVATE	2.58012	375	360	15	4.4	1	0.2
137	MALE	12	PRIVATE	2.98597	150	120	30	4.4	7	1.36
1332	MALE	11	PRIVATE	3.24444	180	120	60	3.8	7	-0.05
1194	MALE	9	PRIVATE	2.74854	75	60	15	4	6	3.49
1019	MALE	9	PRIVATE	2.96842	300	240	60	4.4	2	-0.08
877	FEMALE	12	PRIVATE	2.8538	420	360	60	3.2	6	0.1
130	MALE	10	PRIVATE	4.06433	225	210	15	3.8	6	0.2
1101	FEMALE	10	PRIVATE	1.87953	105	105	0	4.4	4	-1.15
1099	MALE	10	PRIVATE	2.16257	60	60	0	4.2	1	2.07
1318	MALE	10	PRIVATE	3.26316	540	480	60	4.2	6	0.55
1180	MALE	12	PRIVATE	2.95205	255	240	15	4.6	4	0.76
330	MALE	8	PRIVATE	2.21754	150	150	0	3.2	4	-0.25
898	FEMALE	11	PRIVATE	2.02924	120	120	0	3.2	2	0.31
1324	FEMALE	11	PRIVATE	2.87222	120	90	30	1.6	6	-0.54
1000	FEMALE	11	PRIVATE	3.13333	420	390	30	3.6	5	1.32
1312	MALE	9	PRIVATE	2.13684	60	45	15	4.6	6	1.18
896	FEMALE	11	PRIVATE	2.95556	390	210	180	3.6	5	-2.03
101	FEMALE	8	PRIVATE	2.04561	330	330	0	1.8	3	-0.49
1161	FEMALE	9	PRIVATE	2.90994	195	135	60	4.4	6	1
1284	MALE	12	PRIVATE	2.80351	345	105	240	4.2	5	-0.98
979	MALE	12	PRIVATE	3.41111	165	150	15	4.4	7	0.73
1327	MALE	10	PRIVATE	3.20819	210	180	30	4	3	-1.26
87	FEMALE	11	PRIVATE	2.33889	120	60	60	3.8	2	0.97
1166	FEMALE	10	PRIVATE	2.66199	210	210	0	2.2	6	-0.51
311	FEMALE	11	PRIVATE	3.67368	210	90	120	4.2	7	1.62
1316	FEMALE	7	PRIVATE	1.71667	285	255	30	3.4	4	1.33
1137	MALE	12	PRIVATE	1.98012	105	105	0	4.8	2	0.55
999	FEMALE	9	PRIVATE	1.79649	120	120	0	3.2	5	-1.52
1186	FEMALE	11	PRIVATE	1.78129	120	120	0	4	4	1.02
310	MALE	10	PRIVATE	2.35439	255	225	30	3.4	3	-0.64
122	FEMALE	10	PRIVATE	2.1462	240	210	30	4.8	4	1.19
1347	FEMALE	9	PRIVATE	2.94971	240	240	0	3.4	5	1.31
55	MALE	8	PRIVATE	3.4152	135	120	15	4.8	3	-0.52
124	FEMALE	9	PRIVATE	2.94971	315	195	120	4	6	1.74
886	MALE	10	PRIVATE	1.96725	120	120	0	4	2	-0.98
319	FEMALE	12	PRIVATE	2.68889	390	360	30	3.4	4	0.53
305	MALE	10	PRIVATE	3.65556	330	210	120	4.6	6	2.3
1261	MALE	8	PRIVATE	3.15789	315	255	60	3	5	2.9
1007	FEMALE	9	PRIVATE	2.66082	135	120	15	4	3	-1.32
1290	FEMALE	9	PRIVATE	2.5848	180	150	30	4.2	7	1.85
1282	MALE	12	PRIVATE	2.87602	270	240	30	2.6	5	1.61
1254	MALE	9	PRIVATE	2.88304	210	150	60	4.4	6	0.74
1274	MALE	12	PRIVATE	2.75322	690	660	30	4.6	4	0.35
1308	FEMALE	9	PRIVATE	2.20702	210	180	30	4.4	4	1.39
1206	FEMALE	12	PRIVATE	2.47953	270	240	30	4.6	2	-1.26
996	MALE	12	PRIVATE	3.95322	240	180	60	4.8	7	1.29
736	MALE	11	PRIVATE	3.21754	210	150	60	2.4	6	-2.21
1334	MALE	12	PRIVATE	2.70877	390	390	0	4.8	3	2.39
1163	MALE	10	PRIVATE	1.89708	285	270	15	3.2	2	0.32
1302	MALE	9	PRIVATE	3.38246	270	210	60	4.8	4	0.05
1328	MALE	9	PRIVATE	2.61287	285	270	15	5	4	3.14
111	FEMALE	10	PRIVATE	2.63509	105	45	60	3.6	4	1.6
1128	MALE	12	PRIVATE	3.6924	300	180	120	3.4	5	0.56
151	FEMALE	11	PRIVATE	2.44912	390	360	30	4.4	3	0.85
977	MALE	10	PRIVATE	2.03509	210	180	30	3.8	4	0.89
883	MALE	12	PRIVATE	2.78012	600	540	60	3.8	4	2.52
1335	MALE	12	PRIVATE	4.61404	435	375	60	4.8	3	0.2
1307	FEMALE	9	PRIVATE	2.40117	360	330	30	3.4	4	-1.38
83	MALE	11	PRIVATE	2.68538	390	330	60	3.8	3	-0.17
874	FEMALE	11	PRIVATE	3.27135	135	105	30	1.2	7	1.94
100	FEMALE	11	PRIVATE	2.24561	330	330	0	4.6	5	1.35
900	FEMALE	12	PRIVATE	2.12865	300	300	0	2.6	3	2.6
742	FEMALE	9	PRIVATE	2.62222	135	120	15	3.6	7	1.45
1272	MALE	11	PRIVATE	2.88655	330	300	30	4.4	4	0.47
1013	MALE	10	PRIVATE	3.04094	150	90	60	4	6	0.6
1283	MALE	12	PRIVATE	4.17544	330	330	0	4.6	7	0.04
1314	MALE	10	PRIVATE	4.07251	210	150	60	5	7	-1.51
75	MALE	12	PRIVATE	2.4152	300	300	0	4	3	0.14
990	FEMALE	12	PRIVATE	2.3345	450	390	60	3.2	5	1.27
294	FEMALE	10	PRIVATE	2.32047	255	240	15	4.4	3	0.28
81	MALE	11	PRIVATE	3.28538	330	330	0	4.4	3	1.81
110	FEMALE	10	PRIVATE	3.59766	135	105	30	3.8	7	0.77
302	FEMALE	10	PRIVATE	3.39532	90	75	15	4.8	4	0.76
1139	MALE	10	PRIVATE	2.46082	60	30	30	4.2	4	1.65
1304	MALE	9	PRIVATE	3.76725	285	225	60	4.6	5	2.78
1093	MALE	9	PRIVATE	2.85731	285	270	15	4.6	7	-0.32
1173	MALE	11	PRIVATE	1.37895	735	735	0	2.2	1	2
1339	FEMALE	11	PRIVATE	2.4807	390	270	120	1.6	7	-0.57
285	MALE	9	PRIVATE	2.11345	330	330	0	4	1	1.81
1193	MALE	9	PRIVATE	3.08889	510	390	120	3	5	2.3
324	FEMALE	11	PRIVATE	2.22456	165	135	30	4.2	6	1.94
54	MALE	13	PRIVATE	2.98246	255	195	60	3.4	7	-2.24
1277	MALE	11	PRIVATE	2.28538	420	420	0	4.4	4	0.51
725	FEMALE	10	PRIVATE	2.49357	255	225	30	3.8	3	1.74
988	MALE	12	PRIVATE	3.03158	135	75	60	4.2	3	1.82
108	FEMALE	9	PRIVATE	2.97076	225	165	60	3.2	5	-0.03
144	MALE	11	PRIVATE	2.71462	165	165	0	3	3	-0.85
1264	MALE	10	PRIVATE	2.45029	135	105	30	4.2	4	-1.27
879	MALE	10	PRIVATE	2.47368	225	210	15	4	3	0.03
1197	MALE	12	PRIVATE	2.05731	210	90	120	3	4	2.55
1266	FEMALE	11	PRIVATE	1.92515	255	240	15	4	3	-0.15
704	FEMALE	9	PRIVATE	2.37661	210	210	0	4.2	7	-0.11
998	MALE	11	PRIVATE	2.88187	180	180	0	2.2	4	0.89
56	FEMALE	9	PRIVATE	3.74971	60	45	15	5	7	1.75
1100	FEMALE	9	PRIVATE	2.03333	195	195	0	3.6	4	0.06
1098	MALE	9	PRIVATE	3.18333	420	360	60	3.4	6	1.36
1311	FEMALE	9	PRIVATE	2.10175	315	315	0	4.4	1	-0.63
856	FEMALE	9	PRIVATE	2.63626	240	210	30	2.2	4	-1.06
1006	FEMALE	10	PRIVATE	3.19883	165	105	60	4.2	7	1.91
